# Supplementary material for: Photo-Polymerization Damage Protection by Hydrogen Sulfide Donors for 3D-Cell Culture Systems Optimization
Source: Int J Mol Sci. 2021 Jun 5;22(11):6095. doi: 10.3390/ijms22116095 (PMC8201135; doi:10.3390/ijms22116095)
Supplement: Supplementary file 1 [file ijms-22-06095-s001.zip]

Archive with 5 entries (3 files):
- ijms-1230171-supplementary/
- ijms-1230171-supplementary/Supplementary  Materials_/
- ijms-1230171-supplementary/Supplementary  Materials_/MSC in PFHy  D7 10x.avi
- ijms-1230171-supplementary/Supplementary  Materials_/MSC+GSGa in PFHy D7 10x.avi
- ijms-1230171-supplementary/Supplementary  Materials_/Supplementary materials.pdf
